# Supplementary material for: A Pilot Study to Propose a "Harm Scale", a New Method to Predict Risk of Harm to the Corneal Endothelium Caused by Longitudinal Phacoemulsification, and the Subsequent Effect of Endothelial Damage on Post Operative Visual Acuity
Source: PLoS One. 2016 Jan 13;11(1):e0146580. doi: 10.1371/journal.pone.0146580 (PMC4712014; doi:10.1371/journal.pone.0146580)
Supplement: S1 File — (XLS) [file pone.0146580.s001.xls]

## Sheet: FACOMVA.MTW
Patient	Sex	Cataract	Hardness	Phaco#1	Phaco#2	Likert	CDPRE	CDPOST	ECL	ECL%	AVGpre	AVGpost	CCTpre	CCTpost	SDpre	SDpost	CVpre	CVpost	PLMGpre300-500	PLMGpost300-500	PLMPpre6A	PLMPpost6A	VisusPreop	BCVAPost	E1	E2	ECL<30%	ECL<20%
1	M	N	1	22	33	3	2311	1678	0.273907	27.3907	433	596	554	557	174	217	40	36	0.46	0.24	0.45	0.38	62	84	770	825	A	B
2	F	CN	1	13	39	3	2399	1541	0.357649	35.7649	417	649	535	537	192	247	46	38	0.35	0.29	0.46	0.48	53	83	455	975	B	B
3	M	N-SC	2	16	28	2	2802	2396	0.144897	14.4897	357	417	559	601	126	215	35	51	0.51	0.36	0.44	0.29	70	89	560	700	A	A
4	F	N	4	33	83	5	2308	1367	0.407712	40.7712	433		517		169	232	39	37	0.45	0.26	0.35	0.31	54	80	1155	2075	B	B
5	F	CN	1	21	48	4	2629	1536	0.415747	41.5747	380	651			135	232	35	36	0.5	0.25	0.49	0.45	58	79	735	1200	B	B
6	F	CN	2	24	54	4	1959	1159	0.408372	40.8372	510		521		208	348	41	38	0.4	0.23	0.46	0.43	20	80	840	1350	B	B
7	M	N-SC	2	30	77	5	2720	1345	0.505515	50.5515	368	744	465		142	362	39	49	0.42	0.25	0.42	0.34	24	78	1050	1925	B	B
8	F	N	2	25	70	5	2463	671	0.727568	72.7568	406	1490	544	542	142	459	35	31	0.46	0.33	0.47	0.45	66	79	875	1750	B	B
9	M	CN	1	13	36	3	2189	1412	0.354957	35.4957	457	708	553	539	192	251	42	35	0.36	0.21	0.43	0.43	68	82	455	900	B	B
10	M	CN	1	13	30	2	2797	2483	0.112263	11.2263	358	403	479	480	151	184	42	46	0.44	0.46	0.4	0.33	65	89	455	750	A	A
11	F	CN	1	15	27	2	2667	2535	0.0494938	4.94938	375	394	468	483	198	149	53	38	0.4	0.48	0.4	0.44	65	90	525	675	A	A
12	M	N	2	27	55	4	2274	1591	0.300352	30.0352	440	629	521	515	219	252	50	40	0.44	0.31	0.32	0.35	62	83	945	1375	B	B
13	M	CN	2	18	38	3	2418	1648	0.318445	31.8445	414	607	457	471	170	260	41	43	0.43	0.25	0.46	0.39	38	84	630	950	B	B
14	F	N-SC	1	16	29	2	2687	2341	0.128768	12.8768	372	427	511	508	153	178	41	42	0.42	0.37	0.43	0.36	63	88	560	725	A	A
15	F	N	1	13	34	3	2286	1540	0.326334	32.6334	437	649	516	511	194	249	44	38	0.42	0.2	0.36	0.41	67	85	455	850	B	B
16	M	CN	2	24	58	4	2283	1232	0.460359	46.0359	438	811	489	486	193	363	44	45	0.39	0.14	0.41	0.3	51	80	840	1450	B	B
17	M	N-SC	3	37	68	5	2561	1171	0.542757	54.2757	390	854	519	523	129	319	33	37	0.56	0.08	0.5	0.47	67	81	1295	1700	B	B
18	F	N	2	23	48	4	2345	1433	0.388913	38.8913	427	698	568		159	233	37	33	0.46	0.18	0.52	0.43	65	80	805	1200	B	B
19	F	N	2	26	72	5	2601	793	0.695117	69.5117	385	1261	559	570	143	425	37	34	0.51	0.25	0.47	0.44	64	77	910	1800	B	B
20	M	N-SC	2	15	29	2	2737	2503	0.0854951	8.54951	365	399	571	575	166	196	46	49	0.4	0.34	0.35	0.3	60	90	525	725	A	A
21	F	N	2	23	57	4	2812	1413	0.497511	49.7511	356	708	519	517	135	332	38	47	0.46	0.28	0.45	0.4	65	82	805	1425	B	B
22	F	N	4	21	45	4	2678	2252	0.159074	15.9074	373	444	584	581	169	200	45	45	0.41	0.42	0.52	0.41	58	81	735	1125	A	A
23	M	CN	2	14	38	3	2188	1570	0.28245	28.245	457	637	565	560	211	305	46	48	0.4	0.21	0.42	0.42	69	84	490	950	A	B
24	F	N	3	28	67	5	2650	714	0.730566	73.0566		1400		509	160	396	42	28	0.4	0.32	0.35	0.32	60	79	980	1675	B	B
25	F	N-SC	4	35	71	5	2761	794	0.712423	71.2423	362	1259	553	541	155	471	43	37	0.41	0.31	0.44	0.41	23	79	1225	1775	B	B
26	F	N	3	18	35	3	2204	1648	0.252269	25.2269	454	607	526	526	178	234	39	39	0.45	0.26	0.51	0.4	63	84	630	875	A	B
27	F	CN	2	11	21	2	2683	1629	0.392844	39.2844	373	614	551	553	151	240	41	39	0.42	0.33	0.41	0.39	65	83	385	525	B	B
28	F	N-SC	1	9	12	1	2778	2530	0.0892729	8.92729	360	395	534	527	141	166	39	42	0.43	0.4	0.47	0.45	58	89	315	300	A	A
29	F	N	1	13	35	3	2403	1568	0.347482	34.7482	416	638	517	508	157	237	38	37	0.45	0.27	0.48	0.38	64	82	455	875	B	B
30	F	N-SC	1	15	29	2	2534	2312	0.0876085	8.76085	395	433	580	566	187	227	47	52	0.34	0.41	0.33	0.35	60	90	525	725	A	A
31	F	CN	1	10	48	4	2384	1261	0.471057	47.1057	419	793	603	597	152	308	36	39	0.45	0.14	0.49	0.37	62	80	350	1200	B	B
32	F	N-SC	4	43	95	5	2412	1647	0.317164	31.7164	415	607	544	565	305	159	50	38	0.3	0.31	0.24	0.46	20	79	1505	2375	B	B
33	F	CN	2	14	28	2	2666	2386	0.105026	10.5026	375	419	559	565	165	155	44	37	0.35	0.43	0.42	0.38	55	90	490	700	A	A
34	M	CN	1	9	14	1	2686	2419	0.0994043	9.94043	372	413	559	558	164	192	44	46	0.43	0.4	0.39	0.36	69	90	315	350	A	A
35	F	N-SC	1	15	36	3	2585	1727	0.331915	33.1915	387	579	522		176	251	45	43	0.45	0.42	0.28	0.39	68	83	525	900	B	B
36	F	N	2	22	34	3	1812	1375	0.24117	24.117	552	727	499	513	239	320	43	44	0.47	0.19	0.45	0.33	67	85	770	850	A	B
37	M	N-SC	2	24	48	4	2737	1385	0.493972	49.3972	365	722	530	532	153	302	42	42	0.47	0.2	0.45	0.35	59	80	840	1200	B	B
38	M	N	2	24	39	4	2403	1550	0.354973	35.4973	416	645	587	592	176	281	42	44	0.51	0.19	0.5	0.3	53	82	840	975	B	B
39	F	CN	1	16	28	2	2667	2152	0.193101	19.3101	375	465	565	559	143	192	38	41	0.52	0.41	0.55	0.41	61	87	560	700	A	A
40	M	N-SC	2	16	29	2	2556	2231	0.127152	12.7152	391	448	548	493	181	191	46	43	0.38	0.39	0.39	0.39	22	89	560	725	A	A
41	F	N-SC	2	18	36	3	2232	1300	0.417563	41.7563	448	769	499	501	186	289	42	38	0.39	0.17	0.4	0.39	52	81	630	900	B	B
42	F	CN	2	21	45	3	2719	2262	0.168076	16.8076	368	442	489	478	148	197	40	45	0.45	0.4	0.44	0.36	24	83	735	1125	A	A
43	M	N	1	23	45	4	2392	1346	0.437291	43.7291		743		536	204	372	47	50	0.43	0.22	0.41	0.26	62	79	805	1125	B	B
44	M	N	1	23	53	4	2366	1326	0.43956	43.956	423	754	571	569	156	312	37	41	0.48	0.15	0.54	0.31	55	77	805	1325	B	B
45	F	CN	2	24	46	4	2748	1430	0.479622	47.9622	364	699	513	511	141	280	39	40	0.41	0.21	0.37	0.37	61	77	840	1150	B	B
46	M	N	1	15	28	2	2742	2643	0.036105	3.6105	365	378	569	562	157	151	43	40	0.38	0.48	0.38	0.43	72	90	525	700	A	A
47	F	N	2	22	40	3	2582	1742	0.325329	32.5329	387	574	575		149	222	39	39	0.49	0.4	0.42	0.37	62	81	770	1000	B	B
48	F	CN	1	10	15	1	2475	2375	0.040404	4.0404	404	421	558	571	149	153	37	36	0.5	0.47	0.45	0.47	68	89	350	375	A	A
49	M	N-SC	1	13	34	3	2529	1576	0.376829	37.6829	395	635	553	566	171	289	43	46	0.41	0.27	0.41	0.35	59	82	455	850	B	B
50	F	CN	1	17	32	3	2731	1708	0.374588	37.4588	366	586	461	467	113	177	31	30	0.56	0.27	0.64	0.49	25	78	595	800	B	B
